# Supplementary material for: Growth kinetics of endosymbiont Wolbachia in the common bed bug, Cimex lectularius
Source: Sci Rep. 2018 Jul 30;8:11444. doi: 10.1038/s41598-018-29682-2 (PMC6065412; doi:10.1038/s41598-018-29682-2)
Supplement: Supplementary file 1 — Supplementary Information [file 41598_2018_29682_MOESM1_ESM.xlsx]

## Sheet: wbdata
Strain	Stage	Total Wolbachia DNA	Total Cimex DNA	Wolbachia DNA copy/Bed bug DNA copy
HH	UNFED 1st	10032	39072	0.257
HH	UNFED 1st	56672	66704	0.85
HH	UNFED 1st	39688	71544	0.555
HH	UNFED 1st	32736	48224	0.679
HH	UNFED 1st	66440	46376	1.433
HH	UNFED 1st	176880	133760	1.322
HH	UNFED 1st	122320	134640	0.908
HH	UNFED 1st	42592	48576	0.877
HH	2d PF 1st	70752	49984	1.415
HH	2d PF 1st	94160	68640	1.372
HH	2d PF 1st	39336	73040	0.539
HH	2d PF 1st	78144	52976	1.475
HH	2d PF 1st	45320	54912	0.825
HH	2d PF 1st	92400	57464	1.608
HH	2d PF 1st	88880	108240	0.821
HH	2d PF 1st	47256	59136	0.799
HH	2d PF 1st	59224	75592	0.783
HH	1d BM 1st	12936	15312	0.845
HH	1d BM 1st	37928	29128	1.302
HH	1d BM 1st	33440	18656	1.792
HH	1d BM 1st	45496	40656	1.119
HH	1d BM 1st	18216	18744	0.972
HH	1d BM 1st	14696	11440	1.285
HH	1d BM 1st	56760	56144	1.011
HH	1d BM 1st	161920	52536	3.082
HH	1d BM 1st	27456	27896	0.984
HH	UNFED 5th	1073600	506000	2.122
HH	UNFED 5th	1285680	608960	2.111
HH	UNFED 5th	1546160	726000	2.13
HH	UNFED 5th	1233760	411840	2.996
HH	UNFED 5th	566720	407440	1.391
HH	UNFED 5th	617760	510400	1.21
HH	UNFED 5th	748880	983840	0.761
HH	UNFED 5th	190080	194480	0.977
HH	UNFED 5th	1923680	821920	2.34
HH	2d PF 5th	1250480	926640	1.349
HH	2d PF 5th	782320	784960	0.997
HH	2d PF 5th	632720	275440	2.297
HH	2d PF 5th	411840	343200	1.2
HH	2d PF 5th	892320	478720	1.864
HH	2d PF 5th	478720	419760	1.14
HH	2d PF 5th	343200	239360	1.434
HH	2d PF 5th	219120	192720	1.137
HH	2d PF 5th	338800	215600	1.571
HH	1d BM 5th	1037520	387200	2.68
HH	1d BM 5th	286880	574640	0.499
HH	1d BM 5th	5112800	704880	7.253
HH	1d BM 5th	353760	247280	1.431
HH	1d BM 5th	174240	84480	2.063
HH	1d BM 5th	557040	165440	3.367
HH	1d BM 5th	860640	544720	1.58
HH	1d BM 5th	336160	436480	0.77
HH	1d BM 5th	306240	365200	0.839
HH	UNFED Adult	4584800	3194400	1.435
HH	UNFED Adult	2525600	1038400	2.432
HH	UNFED Adult	4250400	2552000	1.666
HH	UNFED Adult	1309440	1407120	0.931
HH	UNFED Adult	1812800	1238160	1.464
HH	UNFED Adult	1083280	1254000	0.864
HH	UNFED Adult	1518000	892320	1.701
HH	UNFED Adult	442640	505120	0.876
HH	UNFED Adult	1047200	965360	1.085
HH	2d PF Adult	923120	903760	1.021
HH	2d PF Adult	272800	224400	1.216
HH	2d PF Adult	499840	369600	1.352
HH	2d PF Adult	1012000	418000	2.421
HH	2d PF Adult	248160	139920	1.774
HH	2d PF Adult	212960	178640	1.192
HH	2d PF Adult	1190640	629200	1.892
HH	2d PF Adult	1024320	417120	2.456
HH	2d PF Adult	188320	155760	1.209
HH	10d PF Adult	835120	573760	1.456
HH	10d PF Adult	387200	478720	0.809
HH	10d PF Adult	50072	375760	0.133
HH	10d PF Adult	342320	457600	0.748
HH	10d PF Adult	476960	796400	0.599
HH	10d PF Adult	293920	358160	0.821
HH	10d PF Adult	1185360	622160	1.905
HH	10d PF Adult	235840	161920	1.457
HH	10d PF Adult	247400	168600	1.296
HH	20d PF Adult	499840	1245200	0.401
HH	20d PF Adult	559680	677600	0.826
HH	20d PF Adult	325600	723360	0.45
HH	20d PF Adult	143440	462000	0.31
HH	20d PF Adult	498080	2068000	0.241
HH	20d PF Adult	530640	923120	0.575
HH	20d PF Adult	169840	778800	0.218
HH	20d PF Adult	190960	315920	0.604
HH	20d PF Adult	149600	308880	0.484
HH	40d PF Adult	125840	534160	0.236
HH	40d PF Adult	53856	428560	0.126
HH	40d PF Adult	69432	143440	0.484
HH	40d PF Adult	23672	124080	0.191
HH	40d PF Adult	78760	95040	0.829
HH	40d PF Adult	168960	321200	0.526
HH	40d PF Adult	63360	273680	0.232
HH	40d PF Adult	79200	332640	0.238
HH	40d PF Adult	178640	264880	0.674
JC	UNFED 1st	18480	19624	0.942
JC	UNFED 1st	26664	53240	0.501
JC	UNFED 1st	4400	6776	0.649
JC	UNFED 1st	3520	14080	0.25
JC	UNFED 1st	11968	30624	0.391
JC	UNFED 1st	19536	77264	0.253
JC	UNFED 1st	26488	53944	0.491
JC	2d PF 1st	73920	28160	2.625
JC	2d PF 1st	24992	36432	0.686
JC	2d PF 1st	20416	28160	0.725
JC	2d PF 1st	40216	17248	2.332
JC	2d PF 1st	31680	33352	0.95
JC	2d PF 1st	18920	32472	0.583
JC	2d PF 1st	68992	56144	1.229
JC	2d PF 1st	42504	76208	0.558
JC	1d BM 1st	52448	25432	2.062
JC	1d BM 1st	26928	16632	1.619
JC	1d BM 1st	46552	33000	1.411
JC	1d BM 1st	37664	32560	1.157
JC	1d BM 1st	12584	19976	0.63
JC	1d BM 1st	41360	41712	0.992
JC	1d BM 1st	68728	92400	0.744
JC	1d BM 1st	101200	48224	2.099
JC	1d BM 1st	40392	39160	1.031
JC	UNFED 5th	2754400	1241680	2.218
JC	UNFED 5th	611600	337040	1.815
JC	UNFED 5th	849200	848320	1.001
JC	UNFED 5th	701360	170720	4.108
JC	UNFED 5th	145200	148720	0.976
JC	UNFED 5th	282480	152240	1.855
JC	UNFED 5th	616880	503360	1.226
JC	UNFED 5th	212080	227920	0.931
JC	UNFED 5th	85360	172480	0.495
JC	2d PF 5th	121440	141680	0.857
JC	2d PF 5th	532400	162800	3.27
JC	2d PF 5th	207680	146960	1.413
JC	2d PF 5th	730400	217360	3.36
JC	2d PF 5th	344960	198880	1.735
JC	2d PF 5th	146960	125840	1.168
JC	2d PF 5th	743600	363440	2.046
JC	2d PF 5th	836000	244640	3.417
JC	2d PF 5th	249920	88880	2.812
JC	1d BM 5th	3115200	678480	4.591
JC	1d BM 5th	1233760	498080	2.477
JC	1d BM 5th	607200	198000	3.067
JC	1d BM 5th	294800	100320	2.939
JC	1d BM 5th	726000	81840	8.871
JC	1d BM 5th	171600	101200	1.696
JC	1d BM 5th	315920	550880	0.573
JC	1d BM 5th	140800	116160	1.212
JC	1d BM 5th	614240	256080	2.399
JC	UNFED Adult	3379200	1645600	2.053
JC	UNFED Adult	2349600	847440	2.773
JC	UNFED Adult	4690400	1861200	2.52
JC	UNFED Adult	1609520	2.00376e+06	0.803
JC	UNFED Adult	799920	1609520	0.497
JC	UNFED Adult	2015200	1073600	1.877
JC	UNFED Adult	4734400	1710720	2.767
JC	UNFED Adult	4180000	1474880	2.834
JC	UNFED Adult	297440	454960	0.654
JC	2d PF Adult	586080	458480	1.278
JC	2d PF Adult	576400	174240	3.308
JC	2d PF Adult	1406240	734800	1.914
JC	2d PF Adult	2508000	916960	2.735
JC	2d PF Adult	3819200	1640320	2.328
JC	2d PF Adult	2516800	835120	3.014
JC	2d PF Adult	1335840	2376000	0.562
JC	2d PF Adult	1557600	1372800	1.135
JC	2d PF Adult	2930400	1498640	1.955
JC	10d PF Adult	1322640	935440	1.414
JC	10d PF Adult	1014640	1550560	0.654
JC	10d PF Adult	1148400	1874400	0.613
JC	10d PF Adult	1525040	1620080	0.941
JC	10d PF Adult	1593680	1773200	0.899
JC	10d PF Adult	1193280	1347280	0.886
JC	10d PF Adult	782320	807840	0.968
JC	10d PF Adult	627440	1239920	0.506
JC	10d PF Adult	989120	1361360	0.727
JC	20d PF Adult	36960	642400	0.058
JC	20d PF Adult	268400	379280	0.708
JC	20d PF Adult	388960	531520	0.732
JC	20d PF Adult	32912	924880	0.036
JC	20d PF Adult	1136960	2332000	0.488
JC	20d PF Adult	156640	494560	0.317
JC	20d PF Adult	589600	846560	0.696
JC	20d PF Adult	556160	515680	1.078
JC	40d PF Adult	142560	589600	0.242
JC	40d PF Adult	21120	444400	0.048
JC	40d PF Adult	508640	435600	1.168
JC	40d PF Adult	112640	484880	0.232
JC	40d PF Adult	7832	156640	0.05
JC	40d PF Adult	528880	446160	1.185
JC	40d PF Adult	23320	454080	0.051
JC	40d PF Adult	151360	579920	0.261
